# Supplementary material for: Preliminary Data on the Senolytic Effects of Agrimonia pilosa Ledeb. Extract Containing Agrimols for Immunosenescence in Middle-Aged Humans: A Randomized, Double-Blind, Placebo-Controlled, Parallel-Group Comparison Study
Source: Nutrients. 2025 Feb 13;17(4):667. doi: 10.3390/nu17040667 (PMC11858573; doi:10.3390/nu17040667)
Supplement: Supplementary file 1 [file nutrients-17-00667-s001.zip]

Archive with 1 entries (1 files):
- nutrients-3418443-supplementary.xlsx
