# Supplementary material for: Preliminary Data on the Senolytic Effects of Agrimonia pilosa Ledeb. Extract Containing Agrimols for Immunosenescence in Middle-Aged Humans: A Randomized, Double-Blind, Placebo-Controlled, Parallel-Group Comparison Study
Source: Nutrients. 2025 Feb 13;17(4):667. doi: 10.3390/nu17040667 (PMC11858573; doi:10.3390/nu17040667)
Supplement: Supplementary file 1 [file nutrients-17-00667-s001.zip › nutrients-3418443-supplementary.xlsx]

## Sheet: Table S1
	Table S1 The Changes in T lymphocyte proportions and its subsets
	A) Overall
						Time after start of intake of trial supplement
						Baseline		4 weeks		8 weeks
						Mean	SE	Mean	SE	Mean	SE
	CD3+ T cells		%	Placebo	N=55	75.14	1.13	1.51	0.55	2.76	0.6
				APE	N=53	77.27	0.95	0.1	0.71	1.09	0.72
				P value		0.155		0.116		0.075
	CD4+ T cells		%	Placebo	N=55	46.74	1.15	1.52	0.72	3.97	0.8
				APE	N=53	46.63	1.29	0.91	0.85	2.64	0.9
				P value		0.946		0.583		0.273
	CD8+ T cells		%	Placebo	N=55	21.85	1.09	-0.07	0.39	-1.85	0.35
				APE	N=53	23.46	1.24	-0.56	0.47	-2.12	0.44
				P value		0.328		0.425		0.635
	CD4+/CD8+			Placebo	N=55	2.533	0.167	0.03	0.072	0.421	0.076
				APE	N=53	2.423	0.184	0.076	0.082	0.32	0.097
				P value		0.659		0.676		0.415
	CD8+	Naïve	%	Placebo	N=55	18.47	1.27	1.195	0.811	4.91	1
				APE	N=53	17.54	1.05	1.951	0.883	6.05	1.02
				P value		0.578		0.529		0.43
		Central memory	%	Placebo	N=55	16.21	1.39	1.4	0.61	-0.48	0.92
				APE	N=53	14.07	1.04	1.31	0.65	-0.63	0.67
				P value		0.221		0.924		0.892
		Effector memory	%	Placebo	N=55	38.89	1.59	3.49	1.08	-2.95	1.15
				APE	N=53	39.8	1.67	1.28	1.1	-4.91	1.13
				P value		0.694		0.154		0.226
		TEMRA	%	Placebo	N=55	26.43	2.01	-6.08	0.91	-1.49	1.07
				APE	N=53	28.59	1.91	-4.55	0.96	-0.5	1.06
				P value		0.439		0.249		0.513
		PD-1 positive cells	%	Placebo	N=55	8.182	0.814	-0.342	0.344	6.349	0.498
				APE	N=53	7.675	0.694	-0.638	0.218	6.151	0.441
				P value		0.638		0.473
	CD4+	Naïve	%	Placebo	N=55	24.36	1.71	-0.73	1.49	6.69	1.44
				APE	N=53	22.8	1.43	1.58	1.4	10.12	1.46
				P value		0.489		0.261		0.097
		Central memory	%	Placebo	N=55	53.57	1.57	5.04	1.27	0.28	1.48
				APE	N=53	52.81	1.5	2.88	1.29	-2.41	1.43
				P value		0.727		0.235		0.194
		Effector memory	%	Placebo	N=55	21.09	1.05	-3.86	0.69	-6.9	0.65
				APE	N=53	23.32	1.46	-4.07	0.87	-7.8	0.88
				P value		0.218		0.851		0.409
		TEMRA	%	Placebo	N=55	0.981	0.278	-0.46	0.13	-0.065	0.094
				APE	N=53	1.071	0.213	-0.393	0.108	0.101	0.166
				P value		0.798		0.696		0.389
		PD-1 positive cells	%	Placebo	N=55	14.362	0.65	-1.891	0.37	-0.527	0.3
				APE	N=53	14.975	0.766	-1.808	0.405	-0.964	0.402
				P value		0.542		0.879		0.384
	B) Male
						Time after start of intake of trial supplement
						Baseline		4 weeks		8 weeks
						Mean	SE	Mean	SE	Mean	SE
	CD3+ T cells		%	Placebo	N=28	74.06	1.3	-0.07	0.08	0.31	0.09
				APE	N=25	77.34	1.53	0.02	0.11	0.47	0.15
				P value		0.107		0.211		0.257
	CD4+ T cells		%	Placebo	N=28	48.07	1.49	0.76	0.72	1.96	0.74
				APE	N=25	44.3	1.79	-0.73	0.95	0.74	0.77
				P value		0.109		0.923		0.464
	CD8+ T cells		%	Placebo	N=28	19.93	1.19	-0.02	0.65	2.24	0.88
				APE	N=25	26.46	1.9	-0.14	1.12	3.18	0.93
				P value		0.004		0.184		0.031
	CD4+/CD8+			Placebo	N=28	2.718	0.214	0.414	0.426	-1.25	0.326
				APE	N=25	1.998	0.212	-0.7	0.735	-2.748	0.615
				P value		0.021		0.498		0.329
	CD8+	Naïve	%	Placebo	N=28	18.48	1.5	0.34	1.1	3.03	1.02
				APE	N=25	18.3	1.49	1.21	1.28	6.76	1.36
				P value		0.934		0.607		0.03
		Central memory	%	Placebo	N=28	15.81	1.89	1.01	0.75	-0.56	1.29
				APE	N=25	12.54	1.43	2.41	0.84	-0.02	1.03
				P value		0.182		0.219		0.746
		Effector memory	%	Placebo	N=28	38.56	2.32	5.84	1.43	-0.81	1.6
				APE	N=25	39.42	2.49	1.97	1.52	-4.79	1.39
				P value		0.802		0.069		0.069
		TEMRA	%	Placebo	N=28	27.14	2.54	-7.19	1.26	-1.66	1.69
				APE	N=25	29.74	2.81	-5.61	1.33	-1.97	1.47
				P value		0.495		0.394		0.892
		PD-1 positive cells	%	Placebo	N=28	9.45	1.33	-0.76	0.38	6.99	0.83
				APE	N=25	9.28	1.26	-0.7	0.32	6.16	0.68
				P value		0.925		0.905
	CD4+	Naïve	%	Placebo	N=28	24.66	2.65	-2.17	1.97	4.7	1.84
				APE	N=25	23.7	2.13	0.59	1.79	9.37	1.97
				P value		0.782		0.308		0.089
		Central memory	%	Placebo	N=28	52.85	2.4	5.84	1.74	0.99	2.01
				APE	N=25	50.48	2.52	4.68	1.77	-1.34	2.16
				P value		0.499		0.642		0.434
		Effector memory	%	Placebo	N=28	20.99	1.72	-2.93	0.82	-5.59	0.84
				APE	N=25	24.66	2.21	-4.68	1.24	-7.8	1.17
				P value		0.191		0.237		0.125
		TEMRA	%	Placebo	N=28	1.494	0.52	-0.729	0.224	-0.085	0.168
				APE	N=25	1.153	0.303	-0.578	0.18	-0.234	0.222
				P value		0.585		0.607		0.59
		PD-1 positive cells	%	Placebo	N=28	14.51	0.97	-2.01	0.53	-0.03	0.41
				APE	N=25	15.97	1.2	-1.69	0.6	-1.06	0.62
				P value		0.344		0.693		0.168
	C) Female
						Time after start of intake of trial supplement
						Baseline		4 weeks		8 weeks
						Mean	SE	Mean	SE	Mean	SE
	CD3+ T cells		%	Placebo	N=27	76.26	1.86	2.29	0.82	3.58	0.93
				APE	N=28	77.2	1.21	0.83	1.03	1.39	1.18
				P value		0.672		0.277		0.155
	CD4+ T cells		%	Placebo	N=27	45.37	1.76	3.12	1.24	5.76	1.26
				APE	N=28	48.71	1.8	1.85	1.25	2.16	1.5
				P value		0.19		0.475		0.073
	CD8+ T cells		%	Placebo	N=27	23.83	1.78	-0.57	0.67	-2.47	0.61
				APE	N=28	20.78	1.48	-0.43	0.6	-1.55	0.62
				P value		0.192		0.875		0.293
	CD4+/CD8+			Placebo	N=27	2.341	0.258	0.133	0.122	0.541	0.12
				APE	N=28	2.803	0.276	0.125	0.12	0.186	0.127
				P value		0.228		0.963		0.048
	CD8+	Naïve	%	Placebo	N=27	18.45	2.1	2.08	1.2	6.87	1.67
				APE	N=28	16.86	1.49	2.61	1.22	5.41	1.53
				P value		0.538		0.757		0.522
		Central memory	%	Placebo	N=27	16.63	2.07	1.8	0.97	-0.39	1.33
				APE	N=28	15.44	1.49	0.34	0.95	-1.18	0.87
				P value		0.64		0.288		0.619
		Effector memory	%	Placebo	N=27	25.7	3.17	1.05	1.51	-5.16	1.56
				APE	N=28	27.56	2.63	0.66	1.59	-5.01	1.76
				P value		0.777		0.861		0.949
		TEMRA	%	Placebo	N=27	25.7	2.93	-4.93	1.3	-1.3	1.33
				APE	N=28	27.56	2.88	-3.6	1.36	0.81	1.49
				P value		0.653		0.484		0.296
		PD-1 positive cells	%	Placebo	N=27	6.87	0.87	0.1	0.58	5.68	0.53
				APE	N=28	6.25	0.58	-0.58	0.3	6.14	0.59
				P value		0.554		0.3
	CD4+	Naïve	%	Placebo	N=27	24.04	2.21	0.77	2.25	8.75	2.19
				APE	N=28	22	1.96	2.47	2.13	10.79	2.15
				P value		0.491		0.585		0.51
		Central memory	%	Placebo	N=27	54.31	2.03	4.21	1.87	-0.46	2.2
				APE	N=28	54.89	1.7	1.28	1.83	-3.37	1.92
				P value		0.829		0.268		0.323
		Effector memory	%	Placebo	N=27	21.2	1.21	-4.83	1.11	-8.26	0.95
				APE	N=28	22.12	1.94	-3.53	1.23	-7.8	1.32
				P value		0.69		0.436		0.783
		TEMRA	%	Placebo	N=27	0.449	0.12	-0.181	0.106	-0.043	0.085
				APE	N=28	0.998	0.303	-0.229	0.122	0.399	0.232
				P value		0.103		0.769		0.083
		PD-1 positive cells	%	Placebo	N=27	14.21	0.88	-1.77	0.52	-1.04	0.43
				APE	N=28	14.09	0.97	-1.91	0.55	-0.88	0.53
				P value		0.926		0.851		0.817
	Values are represented as means ± SE. Placebo and APE mean Placebo and APE groups respectively. The baseline values represent the measured values, while the values at 4 and 8 weeks indicate changes from baseline. Between group comparisons were assessed by Student's t tests.

## Sheet: Table S2
	Table S2 The gene expression of cell cycle markers and Sirt1 in the PBMC population
						Time after start of intake of trial supplement
						Baseline			4 weeks			8 weeks
						Mean	SE		Mean	SE		Mean	SE
	Overall	p16 (CDKN2A)		Placebo	N=54	0.0175739	0.000913439		-0.000201217	0.000799868		-0.000615762	0.000790727
				APE	N=51	0.0163446	0.000831502		0.000114852	0.00103544		-0.00016994	0.00067351
				P value		0.3484			0.8084			0.6692
		p21 (CDKN1A)		Placebo	N=54	0.0316785	0.00132564		-0.00132609	0.00120241		0.00295003	0.00215921
				APE	N=51	0.0298056	0.00148864		-7.91553e-05	0.00136088		0.00129584	0.00180987
				P value		0.3237			0.4927			0.5591
		p53 (Trp53)		Placebo	N=54	0.0388229	0.00203521		-0.000674269	0.0027414		0.00279103	0.0032407
				APE	N=51	0.0369697	0.00200922		0.000610015	0.00222556		0.00198224	0.00239629
				P value		0.5189			0.7187			0.8418
		Sirt1		Placebo	N=54	0.0292058	0.000810201		0.000168178	0.00112893		-0.00114383	0.00109965
				APE	N=51	0.0278165	0.00105519		0.000549411	0.00100694		0.00030335	0.0012586
				P value		0.2956			0.8024			0.388
	Male	p16 (CDKN2A)		Placebo	N=28	0.0162416	0.000754305		0.000642089	0.000889837		-0.00122994	0.000918758
				APE	N=24	0.0165027	0.000969781		8.54942e-05	0.000916129		0.000172824	0.000748089
				P value		0.8303			0.6654			0.2494
		p21 (CDKN1A)		Placebo	N=28	0.0302238	0.00160433		-0.00233682	0.00139545		0.0053564	0.00350732
				APE	N=24	0.0260448	0.00161871		0.00232561	0.00189829		0.00461247	0.00245115
				P value		0.0741			0.0502 (0.3177)			0.8659 (0.2494)
		p53 (Trp53)		Placebo	N=28	0.0358996	0.00218841		0.000451223	0.00283633		0.000484627	0.00271443
				APE	N=24	0.0420741	0.00320748		-0.000863948	0.00218597		0.00137806	0.00332224
				P value		0.1099			0.72			0.8345
		Sirt1		Placebo	N=28	0.0288357	0.000926232		0.000516899	0.0013024		-0.00149383	0.00107242
				APE	N=24	0.0278269	0.00118277		0.000579761	0.00135607		0.00145385	0.0012383
				P value		0.4994			0.9735			0.0767
	Female	p16 (CDKN2A)		Placebo	N=26	0.0190088	0.00168915		-0.00107696	0.00134065		4.7549e-05	0.00131935
				APE	N=27	0.0162042	0.00133054		0.000141951	0.00182438		-0.000474619	0.00109549
				P value		0.1961			0.5927			0.7607
		p21 (CDKN1A)		Placebo	N=26	0.0332452	0.00213418		-0.000276485	0.00198509		0.000351156	0.00238168
				APE	N=27	0.0331485	0.00225302		-0.00229893	0.00187345		-0.00165227	0.00254242
				P value		0.9753			0.4622			0.5694
		p53 (Trp53)		Placebo	N=26	0.0419711	0.0034501		-0.00184305	0.00480305		0.00528194	0.00610745
				APE	N=27	0.0324324	0.00221178		0.0019706	0.00380226		0.00251929	0.00348654
				P value		0.0229			0.5364 (0.7041)			0.6906 (0.2678)
		Sirt1		Placebo	N=26	0.0296044	0.00137121		-0.000193956	0.0018872		-0.000765832	0.00199694
				APE	N=27	0.0278073	0.00171594		0.000521396	0.00150332		-0.000719321	0.00211257
				P value		0.4192			0.7681			0.9873
	Values are represented as means ± SD. Placebo and APE mean Placebo and APE groups respectively. The baseline values represent the measured values, while the values at 4 and 8 weeks indicate changes from baseline. Student's t-test was used to compare Placebo and APE. When there was a difference in baseline values between the Placebo and APE groups, ANCOVA was performed with baseline as a covariate…
